# Supplementary material for: Evolutionary Diversity of Dus2 Enzymes Reveals Novel Structural and Functional Features among Members of the RNA Dihydrouridine Synthases Family
Source: Biomolecules. 2022 Nov 26;12(12):1760. doi: 10.3390/biom12121760 (PMC9775027; doi:10.3390/biom12121760)
Supplement: Supplementary file 1 [file biomolecules-12-01760-s001.zip]

Archive with 3 entries (3 files):
- supplementary figures.pdf
- table_s1.xlsx
- table_s2.xlsx
